# Supplementary material for: N-Acetyl-L-cysteine facilitates tendon repair and promotes the tenogenic differentiation of tendon stem/progenitor cells by enhancing the integrin α5/β1/PI3K/AKT signaling
Source: BMC Mol Cell Biol. 2023 Jan 5;24:1. doi: 10.1186/s12860-022-00463-0 (PMC9814204; doi:10.1186/s12860-022-00463-0)
Supplement: Supplementary file 1 — Additional file 1. [file 12860_2022_463_MOESM1_ESM.xlsx]

## Sheet: Sheet 1
gene	log2FoldChange	pvalue
LOC100911727	2.77335	3.48881e-09
Reln	2.25593	1.88441e-10
AABR07051308.1	2.14776	0.00471994
AABR07045217.1	1.99055	6.98469e-05
Pcp4l1	1.945	8.00926e-06
AABR07043772.1	1.91693	0.003651
Abca8a	1.78748	0.00194348
Ptn	1.76541	7.18041e-14
Spp1	1.74162	2.54673e-06
Cdhr4	1.72057	4.58179e-17
Chchd10	1.71808	0.000268134
Sapcd2	1.66233	0.000105751
Aoc1	1.60195	1.02437e-16
Cfd	1.59633	0.000197719
Sorcs2	1.59054	0.000445944
Ddias	1.58364	0.000707231
Cpz	1.52096	2.25201e-30
P3h2	1.49052	1.53764e-05
AABR07059639.1	1.42068	5.51271e-14
Racgap1	1.41555	8.96013e-05
LOC100910336	1.41331	0.000172219
Adamts16	1.41022	2.58776e-05
Cenpa	1.38458	0.000814419
LOC299282	1.38447	6.22027e-42
Cldn3	1.37925	0.00106282
Tslp	1.37858	2.14417e-22
Slc16a12	1.3753	0.00378163
Cdhr4	1.36926	5.98329e-11
Hcar2	1.36755	3.59017e-05
LOC100910717	1.36468	3.33574e-06
Ankle1	1.36406	2.7621e-07
Atp1b1	1.36073	7.32869e-24
Gdpd2	1.3475	2.68496e-08
Batf3	1.33979	0.00470347
Col6a3	1.33882	8.61274e-122
Adamts14	1.30138	1.34606e-08
Gfra1	1.29814	0.00265167
Mfrp	1.29644	0.00367483
Gpc3	1.29095	2.04384e-49
Pik3ap1	1.27935	0.00110124
Lama2	1.27328	1.67036e-28
Mcm10	1.26897	6.1295e-05
Exoc3l4	1.24316	0.000371051
Mgll	1.24181	1.62258e-05
Slc7a8	1.23851	0.000755659
Lama5	1.23538	3.09498e-49
Car4	1.22612	2.64457e-18
-	1.22273	3.33017e-06
Ska1	1.22058	0.00409661
Kprp	1.20721	0.00204964
Celf4	1.20224	0.000151831
C3	1.1956	3.29675e-119
Htra3	1.19366	1.29534e-06
Plau	1.18959	2.63431e-30
Astn2	1.17313	2.76388e-20
Serpinb7	1.16243	0.000606587
Col15a1	1.16138	6.19708e-07
F5	1.16114	7.08738e-17
LOC103693683	1.16053	0.000294972
LOC24906	1.15978	1.59159e-06
Ncaph	1.14206	9.90723e-07
Cep55	1.14107	0.000290372
C4a	1.13952	0.000140343
-	1.13348	0.000388072
-	1.12811	0.00175337
AABR07073181.1	1.10764	3.57749e-63
Ticrr	1.10738	0.000219601
Sult5a1	1.1071	2.3158e-05
Rhbdl3	1.10589	0.000613362
Fam83d	1.10033	0.000307686
Mroh7	1.09713	0.00155823
Pkhd1	1.09635	0.00152602
Ccnb1	1.08614	2.08655e-05
Scd1	1.08598	0.00019755
Gpr88	1.08314	1.76595e-08
Sectm1a	1.07958	0.00467908
-	1.07791	3.91156e-92
Lfng	1.07346	1.46064e-12
Cenpm	1.06685	0.00102771
Bub1b	1.0613	1.50127e-05
Slco4a1	1.05814	3.86873e-20
Rcan1	1.05603	0.00497733
Rasd1	1.05484	3.32759e-14
Pbk	1.05046	0.000810998
Spata18	1.04767	3.04761e-05
Thsd7a	1.04582	0.00225742
Slc43a3	1.04473	0.000840361
Mybl2	1.0419	7.6092e-07
Cfh	1.03972	1.45678e-36
Clu	1.02448	9.29221e-39
Col18a1	1.01799	1.19634e-40
Kntc1	1.01415	8.79864e-09
Draxin	1.01225	2.7526e-06
Cdhr1	1.00659	0.00354716
Tnfsf8	1.00244	4.04151e-06
Gdf10	0.999076	1.04771e-08
Adcyap1r1	0.998569	1.36497e-27
Ect2	0.994761	2.18173e-05
Col1a1	0.99447	7.33473e-79
Galnt16	0.994097	1.07478e-19
Birc5	0.993608	0.00250081
Igfbp7	0.993563	3.9934e-72
RGD1564664	0.991219	3.28785e-19
Spon1	0.98566	1.38199e-06
Iqgap3	0.985404	8.30505e-06
1500009L16Rik	0.983019	2.44032e-09
Pkmyt1	0.978757	0.00162608
Ccr1	0.976305	3.31408e-06
Kifc1	0.970784	1.12415e-06
Top2a	0.970262	4.95952e-14
Cd109	0.968179	5.00471e-15
Serpinb1a	0.965362	1.48444e-09
Col4a1	0.964089	1.30011e-69
RGD1563349	0.962331	3.19539e-07
Comp	0.960716	0.000218647
Col4a2	0.958177	1.97711e-72
Hmcn1	0.957124	0.000736464
Spc24	0.951966	0.000309972
Knstrn	0.94748	0.000152566
Cp	0.947158	2.6522e-55
Lum	0.947004	3.82849e-90
Anlnl1	0.944292	1.51012e-05
Pdia5	0.941123	0.00427721
Mmp9	0.939066	8.59497e-05
Frzb	0.938652	2.25955e-06
Enpp2	0.936184	2.33431e-13
Nsg2	0.932451	0.000323212
Cntn2	0.92902	1.57653e-09
Krt7	0.928073	9.69128e-07
Islr	0.926887	1.04002e-21
Fn1	0.926786	5.83898e-86
Pak7	0.924707	0.000127893
Brip1	0.92453	8.38487e-05
Slc16a14	0.92375	5.28823e-08
Ssc5d	0.916322	1.55661e-26
Col4a4	0.91406	1.57837e-07
AY172581.18	0.912824	0.00112111
Espl1	0.91061	3.43008e-05
Plekhg4	0.909274	4.05607e-15
Cdca3	0.909056	0.000401759
Pycr1	0.908753	1.67786e-09
Cenpe	0.904587	2.47227e-06
Ncapg	0.902137	2.62603e-06
Plxnd1	0.900574	7.98995e-16
Mastl	0.89727	0.00214102
Psat1	0.896025	1.94773e-06
Tnn	0.894708	9.15651e-36
Stac2	0.89286	1.29678e-12
Ccna2	0.891802	4.3414e-05
Aebp1	0.887841	2.69244e-57
Sema7a	0.884513	0.000783263
Ndc80	0.883284	0.000409089
Nr2f1	0.881529	0.00479777
Troap	0.881132	0.00441979
Akap6	0.879427	0.00333279
Cemip	0.877815	3.24496e-39
Ttk	0.872708	0.00462423
Ints9	0.870716	0.0046139
Ldlr	0.867042	4.11025e-18
Kif20b	0.864032	0.000313589
Cyp26b1	0.863715	1.10768e-06
Tgfbi	0.863679	1.41615e-15
Cpq	0.861236	1.56472e-37
Phf19	0.860879	0.00416964
Col4a5	0.858338	2.2792e-20
Col12a1	0.856102	5.43764e-52
-	0.849567	0.00047121
Gfod1	0.84563	6.65504e-05
Sv2c	0.845214	0.00028728
Lamb3	0.844502	0.000101258
Fancd2	0.844396	0.000128238
Cdk1	0.844161	5.71418e-11
Arhgap11a	0.842471	7.90922e-06
Col5a3	0.841148	8.17482e-19
Tacc3	0.839535	5.40863e-05
Tmem176a	0.837437	0.000140093
Cped1	0.834551	3.89523e-05
Dsc2	0.833975	5.63558e-05
Sapcd1	0.833309	2.64035e-07
Cacna1i	0.832107	2.97557e-06
Tinagl1	0.826856	0.0010551
Fbn2	0.826006	3.62511e-06
P2ry4	0.825721	3.37009e-05
Scn7a	0.82511	0.000431645
Aurkb	0.821015	1.98092e-05
Cit	0.817024	2.69443e-08
Mki67	0.815752	2.43411e-10
Tnxb	0.814339	0.00107903
Pdia6	0.813003	2.37639e-64
Flt1	0.80995	3.33676e-07
Anln	0.800388	1.29834e-09
Kif2c	0.79614	0.00305696
Ppl	0.794852	2.03007e-15
Cpe	0.792557	2.93147e-25
Prc1	0.78667	4.63888e-09
Aurka	0.786358	0.00184849
LOC100359539	0.778615	2.09781e-05
Hspb7	0.776134	1.95299e-19
Dhrs9	0.771665	3.61837e-05
Srpx	0.771614	2.30433e-07
Itga3	0.770809	2.83777e-39
Gas2l3	0.768012	4.17341e-05
Dgat2	0.767593	4.31935e-19
Ntrk2	0.766211	0.000451851
G0s2	0.76427	2.44088e-12
Col16a1	0.759072	2.25156e-40
Cfi	0.756209	3.44358e-07
Rab7b	0.756091	0.00265616
C1s	0.755667	4.70919e-33
Ska3	0.754972	0.00235298
Col14a1	0.752457	6.08925e-08
Hmmr	0.752409	0.00056812
Dpt	0.752245	1.83837e-05
Man2b1	0.751659	5.12639e-37
Bambi	0.751513	4.56792e-07
C1r	0.751167	3.85932e-35
Sez6l	0.749362	0.000775231
Cenpf	0.74682	1.09297e-06
Dhcr24	0.746795	1.81343e-10
Spag5	0.743493	6.4728e-05
Pla2r1	0.742932	0.000402276
Aqp1	0.738235	2.23099e-18
Rrm2	0.735885	2.7137e-08
Mcm3	0.734934	4.06674e-06
Foxm1	0.734006	0.00318097
Pttg1	0.733645	0.00396407
Cldn15	0.732003	0.00311971
Tk1	0.73068	1.09804e-05
Ndnf	0.728517	0.00162196
Kif22	0.726127	3.11587e-05
Nefh	0.719828	0.00141416
Lamb2	0.718787	2.01865e-44
Kif11	0.712358	0.000641609
Dpep1	0.711753	1.64581e-35
Arhgap19	0.706159	0.000276242
Fam184a	0.705668	0.000535419
Hgf	0.704995	1.32808e-26
Cdc20	0.704791	0.000369633
Plk1	0.70476	0.00382887
Paqr8	0.700308	4.01665e-06
Pde1a	0.699777	3.98719e-08
Ccnf	0.698491	6.05367e-05
Cth	0.695703	0.0048351
Cntf	0.694523	0.00190851
Slc47a1	0.69436	0.00389088
Col23a1	0.692822	0.00298412
App	0.69207	4.73907e-42
-	0.690734	0.00300903
Nid2	0.689338	1.1362e-38
Errfi1	0.688564	5.87468e-10
Lgals3bp	0.687742	9.80558e-30
AY172581.24	0.687536	2.45649e-20
Dennd3	0.684294	2.63833e-05
Mt-co2	0.684228	2.12808e-50
Pdia4	0.683476	1.08627e-36
Isyna1	0.68072	1.33415e-10
Ccnd1	0.674224	4.94142e-24
Mcm5	0.669705	0.00028208
Naaa	0.66948	0.00430126
LOC100909752	0.666577	1.26654e-08
Col5a1	0.664161	2.52048e-37
LOC688459	0.663422	0.0016707
Cnnm1	0.663041	5.29192e-06
Crabp1	0.6621	7.27603e-11
Stac	0.657061	2.8195e-07
Tpx2	0.654717	2.43653e-05
Gprc5b	0.653876	5.7913e-11
Hmga1	0.6528	3.71221e-07
Nusap1	0.652284	0.00470368
Icoslg	0.651117	2.54652e-05
Tnc	0.651115	0.000106194
Nucb1	0.64988	4.8948e-44
Greb1	0.649514	0.00207686
Tmem178a	0.648492	0.000568574
-	0.647012	0.00286667
Loxl1	0.644696	2.88122e-33
Pole	0.642432	0.00242973
Emilin2	0.640814	0.00239661
Gabre	0.637393	0.00013525
Gls2	0.633053	6.74482e-07
AY172581.9	0.631794	1.03197e-15
-	0.629592	1.39806e-12
Pdgfd	0.626788	1.93128e-10
C2	0.625841	9.66365e-13
Cdca8	0.625793	0.000576876
Olfm1	0.623699	5.26018e-17
RGD1560010	0.622204	0.000671875
Parm1	0.618038	9.87688e-07
Ubash3b	0.617999	0.000156268
Nid1	0.617193	3.08478e-39
Lgals9	0.615245	3.09336e-05
P2rx5	0.612031	4.58349e-07
Cntnap1	0.61138	1.73707e-06
Htra1	0.610611	3.39038e-43
Fam198a	0.606517	0.00379844
Tmem151b	0.605129	0.0041362
Rarres1	0.604994	0.000761902
Ecm1	0.60231	3.44652e-14
Mrps6	0.602298	0.00331761
Pla1a	0.600889	4.63597e-08
Uhrf1	0.600362	0.00443209
Fst	0.600229	4.73424e-15
Gstt3	0.59844	0.00111802
Cthrc1	0.59789	0.000710106
Fosl1	0.596644	2.52619e-07
Fabp5	0.594826	2.4279e-05
Il1rl1	0.591692	0.00190568
Vasn	0.59152	4.65979e-29
Ltbp2	0.58958	2.55512e-35
Smc2	0.589433	1.01183e-05
Anpep	0.588563	2.53246e-13
Lamc1	0.588281	9.40042e-26
Mt-atp6	0.587875	2.74274e-33
Aspm	0.587632	0.00371228
Adamts4	0.587313	4.39437e-07
Sim2	0.586004	0.00496532
Aldh1l2	0.584547	6.58657e-08
Zwilch	0.582885	0.00479831
Ankrd29	0.581731	3.34638e-05
Sned1	0.579882	0.0027096
Igfbp4	0.575445	1.07222e-07
Abi3bp	0.575324	1.07565e-23
Col11a1	0.575272	3.96415e-19
Cgref1	0.572071	9.22465e-05
LOC690276	0.571883	0.00091189
Glt8d2	0.570494	1.37349e-07
St3gal5	0.567471	5.56652e-05
Fbln1	0.567096	7.51143e-13
Aplp2	0.56618	2.64327e-24
Srpx2	0.565637	4.62365e-17
Agrn	0.564625	6.9019e-11
Il1rn	0.563913	7.89454e-20
Limch1	0.563875	0.000173817
Aass	0.560805	0.000137029
Lmnb1	0.560529	0.00106785
Tspan17	0.559543	9.19475e-05
Mgst3	0.558365	4.33767e-06
Dner	0.557975	0.000298089
Col6a2	0.55451	9.36199e-28
Lrrn2	0.551752	0.00500918
Gch1	0.551609	0.000863066
Rpn2	0.550767	4.46611e-29
Enpep	0.550585	7.36678e-12
Snrpa	0.550505	0.000512816
Duoxa1	0.549868	0.00046218
Psap	0.549277	3.70261e-31
Ifi27l2b	0.548153	2.99556e-05
Bgn	0.547929	5.09787e-37
Fkbp9	0.547806	3.70216e-25
Dhcr7	0.547583	0.00367009
Ckap4	0.54751	6.51638e-27
Cdh13	0.544383	2.73998e-05
Arse	0.543548	5.99451e-11
Col6a1	0.543231	7.43351e-26
LOC100362339	0.538253	0.000931624
Eps8	0.537177	2.55757e-05
Tmem176b	0.535228	0.00114323
Adamts2	0.532891	6.47423e-16
Crispld2	0.532108	9.32109e-10
Ptprn	0.528684	1.43429e-13
Serping1	0.52828	2.11702e-13
Stc1	0.526364	0.00485375
AC115420.2	0.522001	3.00188e-08
Fbn1	0.521706	0.00164543
Slc6a9	0.521559	0.000569413
Igfbp6	0.52109	1.58487e-11
Ctsk	0.519558	1.79778e-14
Nptxr	0.518884	3.58272e-05
Grn	0.518309	1.36668e-28
Idh2	0.517106	4.2096e-14
Ifitm1	0.517039	0.00295072
Mt-nd5	0.516912	1.02417e-18
Mt-nd1	0.516766	2.62792e-24
Pcdh19	0.516166	0.00113194
F8	0.513322	1.9474e-08
Figf	0.513225	2.26028e-13
Rpl22l1	0.508887	8.93063e-06
Egfl6	0.504984	6.95038e-24
AABR07063425.2	0.504858	0.00180159
Col5a2	0.502459	1.0448e-16
Lyn	0.501213	8.98762e-05
Gja5	0.500271	8.44651e-08
Hltf	0.500188	4.49452e-08
Angptl2	0.498984	1.99661e-11
Enpp3	0.498949	7.80383e-10
Tmem158	0.498093	0.000923261
Csrnp1	0.498056	0.000415345
Ltbp3	0.491943	2.80052e-22
Snx24	0.491009	1.22399e-05
Gaa	0.490997	1.04864e-19
Mt-nd3	0.490354	3.94404e-15
Fndc1	0.489993	4.89842e-12
Cebpa	0.489163	4.24862e-05
Ermp1	0.489157	1.87125e-08
Slc1a5	0.487935	1.19254e-07
Lrrc75a	0.48779	0.00264904
Lrp8	0.486809	0.00443333
Fam102a	0.485187	0.000124594
Gpnmb	0.484376	2.84941e-24
Slc38a4	0.483652	2.60552e-09
Mt-nd6	0.483042	1.86993e-11
Serpinf1	0.482296	8.9985e-26
Ctsh	0.482135	2.1699e-14
RT1-A2	0.480828	1.78387e-06
Srgn	0.480774	0.000384979
Hsp90b1	0.480418	3.39004e-24
Arnt2	0.479921	4.81731e-14
Mmd	0.478583	3.68878e-06
Syndig1	0.476796	0.00438731
Ncapd3	0.476511	0.00122833
Crtap	0.473844	1.41284e-05
Lbh	0.472076	0.00413015
Slc39a10	0.471848	1.15853e-06
Itga8	0.4713	4.56555e-09
Mrgprf	0.471009	1.09077e-05
Fmo4	0.470062	1.22818e-06
Rbpj	0.46925	1.22999e-18
Slfn3	0.468872	7.9866e-08
Hmgcs1	0.467143	0.000117972
Lama4	0.465927	2.36031e-17
Osgin2	0.464752	0.00188304
Sparc	0.461632	1.49058e-23
Erp29	0.461577	2.95304e-08
-	0.461483	0.000844379
Scpep1	0.460803	2.22075e-17
Prcp	0.458383	1.31407e-05
Rab15	0.457421	0.00323315
RT1-CE16	0.457411	5.6889e-07
Rnf122	0.456559	0.00103556
Ero1lb	0.456037	0.00142293
Insig1	0.45542	2.99597e-06
E2f6	0.454829	7.62301e-06
Myo1f	0.453294	0.000935466
RGD1310110	0.452575	0.000209159
Gsn	0.451588	6.17718e-15
Mark1	0.45011	0.000100986
Naglu	0.450093	2.55416e-11
LOC100360491	0.447398	6.72866e-07
Cgnl1	0.447057	7.22394e-08
Slc7a5	0.446141	5.45187e-05
Itpr3	0.445091	3.7952e-12
Spcs3	0.444785	7.19505e-12
Tnfaip3	0.443143	6.47005e-08
Limk1	0.443062	0.000745984
Pkig	0.442812	8.03422e-07
Sfrp1	0.442353	4.19218e-08
Rap2a	0.441691	8.45908e-08
Lrp1	0.441218	4.3409e-18
Foxn2	0.440459	1.8002e-06
AC109096.1	0.440425	4.78963e-07
Slit3	0.439958	1.79338e-08
Uggt1	0.439444	1.35046e-13
Pxdn	0.438058	2.29558e-10
Ggcx	0.43666	1.27587e-14
E2f1	0.436507	0.00293195
Ddit4	0.435869	8.85456e-07
Galns	0.435662	2.00523e-06
Ccdc71l	0.433954	0.00331228
AABR07031193.1	0.433806	0.00258488
Rras2	0.43344	3.15192e-05
Cst3	0.432789	1.15858e-13
RGD1306058	0.431837	0.0029133
Ogfod3	0.430714	0.000121208
Pltp	0.430573	9.34181e-06
Sdf2l1	0.429341	3.88232e-06
Man2a1	0.428035	3.17775e-12
Efhd2	0.427767	5.15325e-09
Ltbp4	0.427751	0.00412361
Egln3	0.42498	2.38943e-09
Sh3d21	0.424959	0.00115345
Mpp2	0.424946	0.0044809
C2cd4a	0.424757	0.00276005
Ramp3	0.424267	4.43727e-08
Haus7	0.424172	5.31552e-09
Kcnk12	0.423632	0.000911384
Lman1	0.423567	1.52372e-09
Igf2r	0.422631	1.59875e-15
Lurap1l	0.422603	1.14258e-08
Mrc2	0.422222	1.04699e-17
Dysf	0.421886	5.8322e-08
Sntb1	0.421263	0.00033178
Polm	0.42036	0.00251334
Ctsd	0.420233	1.49893e-18
Id1	0.418769	2.86397e-05
Mt-nd4l	0.416071	2.4653e-11
Qsox1	0.416012	2.3782e-09
Smap2	0.414486	7.70767e-08
Serpine2	0.414479	4.61564e-06
Kdelr2	0.41359	7.63358e-12
Hmgn3	0.413163	1.69455e-09
AABR07027870.1	0.412758	0.00149059
Slc25a10	0.4113	5.17922e-05
Slc45a4	0.410353	0.00024083
Net1	0.409798	3.39958e-05
P4hb	0.409484	1.73399e-16
Dlgap5	0.409107	0.00404085
Col1a2	0.408805	9.45156e-08
AABR07053481.1	0.407926	0.00090731
Fam111a	0.407003	6.95924e-06
P3h1	0.404997	1.59285e-10
Paqr7	0.401885	0.000218902
Clec2dl1	0.401042	0.00180439
Cnih2	0.400107	0.000551268
Wnt5a	0.400044	2.88951e-07
Porcn	0.398509	0.000447227
Hexa	0.396347	1.0512e-13
Lgalsl	0.39546	0.000360742
Tln2	0.393287	0.000125349
Serinc2	0.388973	4.45808e-06
Plxna3	0.388675	2.02568e-05
Twist2	0.388624	4.39222e-06
Scd2	0.38857	6.09708e-10
Fuca1	0.387218	3.1883e-13
Ttyh3	0.386669	1.94852e-11
Mt-cytb	0.386459	2.59626e-18
Igdcc4	0.384699	3.85541e-06
C1rl	0.384321	6.00911e-05
Plod3	0.383341	2.5929e-12
Sncg	0.383028	0.00402877
Serpinh1	0.382497	7.34721e-15
Chst15	0.382127	0.00186412
Penk	0.381552	1.25947e-07
Sema4a	0.381254	0.000458274
Dusp6	0.380572	0.00319171
Sh3bgrl3	0.38036	1.81302e-08
Acat1	0.379454	0.000329808
Amz1	0.379422	4.33196e-05
Mt-cox3	0.378901	6.91215e-16
Hivep3	0.378602	0.00294327
Rpl3	0.377722	4.35203e-14
Unc13a	0.377683	0.00347904
Olfml3	0.37635	2.57387e-07
Sort1	0.376292	2.98003e-06
Itgav	0.375896	1.44016e-10
Tmed4	0.375821	6.9626e-06
Ptgfrn	0.374932	3.12612e-15
Pros1	0.374923	1.85292e-06
Pde2a	0.374781	0.000452647
Dmpk	0.374358	3.22254e-08
Fam102b	0.374239	0.000827482
Dock8	0.374047	0.00251441
Armcx4	0.373172	0.000316881
Prelp	0.373132	1.47923e-08
Pdp1	0.37313	0.00181655
Manba	0.370707	3.22076e-05
Ssbp4	0.370579	3.24354e-05
Pcolce	0.37053	1.22564e-12
Rpia	0.369487	0.00080461
Asph	0.368844	8.6178e-08
Ankh	0.36859	0.000559395
Lgmn	0.368183	3.35812e-10
Daam2	0.367983	1.35462e-06
Gpc4	0.366815	1.50681e-10
Fance	0.366404	0.00198442
Ripk2	0.365663	0.000431436
Hspa5	0.365223	7.58018e-16
Adamts12	0.364575	0.000273985
Sema3f	0.363065	6.23393e-08
Car9	0.362921	3.31022e-07
Slc1a4	0.362897	1.32245e-08
RGD1561161	0.362829	2.43191e-06
Cux1	0.362341	0.00152338
Chst12	0.359867	7.19591e-07
Tuba1b	0.357319	1.4308e-06
Trib2	0.357158	0.000338587
Nr2f2	0.355622	1.73223e-05
Fmo2	0.355613	0.000276429
Ctbs	0.355443	0.000220822
Cmtm4	0.35468	0.000927766
Txnip	0.354236	1.50362e-05
Hsd11b1	0.354187	2.80228e-11
AC115322.4	0.352249	0.000105283
Rcn1	0.3513	2.6609e-12
Ninj1	0.350887	0.000699208
Trim47	0.349717	0.000639573
Nol3	0.347818	1.74794e-05
Rcn3	0.347625	3.62077e-12
Tmsb4x	0.345711	9.42287e-09
Cdr2	0.344767	7.68392e-05
Fam114a1	0.34472	1.1872e-07
Tubb4b	0.344512	8.0474e-06
Slc6a6	0.344038	0.000156377
Nucb2	0.34396	2.69082e-09
Gm2a	0.342849	1.48584e-11
Glrx	0.342747	0.000549256
Nlrp3	0.342445	0.00204489
Clec11a	0.342207	0.00313451
Calu	0.342114	1.00736e-12
Gns	0.341166	0.000674497
Fbln5	0.341121	0.000304118
Magi3	0.339831	0.0037997
Alcam	0.338601	6.38295e-06
Adamtsl4	0.338407	3.2453e-08
Ppic	0.338392	7.86539e-09
Plod1	0.33812	9.34433e-13
Os9	0.337638	5.04717e-10
Apaf1	0.337451	0.000218299
Ctsb	0.337126	6.32272e-13
LOC102555453	0.335183	0.000108516
Srebf2	0.334784	3.37776e-05
S1pr3	0.334706	3.50453e-05
Ttc27	0.334562	0.00297376
Gas1	0.33448	4.1e-05
Loxl2	0.333922	9.51761e-09
Snx7	0.333535	0.000502134
Ndrg2	0.333016	3.12598e-05
LOC100360573	0.332031	0.00203029
Hpcal1	0.33167	0.00040454
Mmp19	0.331608	2.40509e-06
Tpst1	0.331492	0.00201104
Trerf1	0.331206	0.0020724
Sh3glb2	0.329754	0.00443141
Kazald1	0.329697	0.00173446
Mfge8	0.329437	2.01368e-09
Col3a1	0.329387	1.94431e-09
Creld2	0.329162	0.0025655
RT1-A1	0.329107	0.00316819
Stambpl1	0.328218	0.000276985
Pold4	0.3279	0.00191474
Tmtc3	0.327643	0.00146908
Sema4c	0.326177	0.000513184
Ctsl	0.325814	1.80002e-11
Igsf3	0.325535	0.000113381
Abhd5	0.324858	0.000399697
Mospd3	0.324287	0.000359703
Rnft1	0.324069	0.00150102
Fkbp14	0.323625	0.000198536
St3gal4	0.322841	0.00135509
Rpl12	0.321657	1.29153e-05
Dcn	0.321449	4.2533e-13
Zfpm1	0.320702	0.00172473
Fkbp10	0.317507	8.62309e-11
Gyg1	0.317485	3.48555e-05
Pdgfrl	0.317044	0.00102047
Serinc5	0.315783	6.63305e-06
Thbs3	0.315648	0.000178465
Tuba1a	0.315177	1.87579e-05
Chrdl1	0.314366	3.63074e-05
Selm	0.314276	1.19499e-05
Ggt7	0.312882	0.00114081
Nt5dc2	0.312637	0.000818193
Prdx4	0.312627	2.99303e-05
Dusp7	0.312104	0.000184246
Got1	0.312045	0.000588383
Dap	0.311525	4.58056e-07
Abhd17c	0.310607	0.000180664
Manf	0.310302	6.09424e-07
Erlin1	0.31002	0.00339998
Tapbp	0.309777	7.83788e-05
Ralgds	0.309652	0.00147132
Stc2	0.309539	1.17772e-05
Arsb	0.309288	0.000385585
Prkar2b	0.309253	0.00114777
Myh10	0.309103	1.02063e-07
Itga5	0.308466	3.12804e-06
Lamb1	0.308351	9.37829e-11
Scara3	0.308336	8.79195e-05
Man2a2	0.307809	5.23967e-07
Mgat1	0.307656	0.000158316
Ier5l	0.306847	0.000469221
Gadd45a	0.306366	0.000142186
Kpna2	0.304608	0.00189732
Gnai1	0.304089	0.00384399
Sowahc	0.303049	0.000228238
Prrx2	0.302287	8.99982e-06
Pdia3	0.302255	8.71068e-11
Pfkfb3	0.301989	2.9597e-06
Gpam	0.301632	0.000310769
Dtnb	0.300782	0.004629
Copz2	0.300199	0.000218892
Itgbl1	0.299017	0.00293243
Lgals3	0.298853	2.89275e-06
Hyou1	0.298431	2.49556e-07
Tnfaip2	0.298413	3.20225e-06
Aoc3	0.298282	0.00152483
Dfnb31	0.297925	0.00411925
Tuba4a	0.297759	0.00154084
Cd38	0.29589	0.00434006
Lgals1	0.295697	2.43627e-05
Cercam	0.295565	0.000156902
Cacna2d1	0.29535	0.00262032
H2afz	0.294899	0.00270355
Erap1	0.294301	0.000250909
Ids	0.294246	8.90528e-05
Adgrl1	0.294142	0.000245435
Atp1a1	0.293488	8.81489e-05
Mylk	0.29249	0.000318535
Txndc5	0.292272	1.83093e-08
Adgra2	0.291601	1.93226e-08
Rpl30	0.291167	0.000232499
Adm	0.290679	2.30578e-06
Slc16a3	0.290578	4.18946e-05
Rps20	0.290447	1.11782e-07
Capn5	0.290253	0.000419564
Glg1	0.289989	1.0292e-08
Oat	0.289904	1.80641e-05
LOC100361061	0.289635	0.0035261
Pvrl2	0.288676	3.39483e-05
Col8a2	0.287624	3.64987e-08
Zfp395	0.287561	0.00173028
Eef2	0.287325	2.26947e-11
Fam219a	0.287299	0.000616607
Pofut2	0.286559	1.60794e-06
Extl3	0.286261	5.81006e-05
Cpxm2	0.285552	0.0018812
Glb1	0.285108	1.52835e-06
Akap12	0.2851	0.00424109
Fstl1	0.284279	7.51764e-10
Rpl36	0.284263	0.0020814
Ifnlr1	0.284085	0.00405059
Ext2	0.283856	3.73957e-07
Tubb5	0.281219	2.0987e-08
Stk38l	0.280299	0.000454815
Mesdc1	0.279788	0.00326426
Anxa11	0.279408	3.39369e-05
Serinc4	0.278859	0.00475479
Calr	0.278615	1.75198e-09
Tctn1	0.278395	0.00412322
RGD1309104	0.278286	0.00480969
Slc38a2	0.278172	4.63725e-10
Abcc5	0.277009	2.65707e-05
Anxa5	0.276456	2.06839e-06
Slc41a1	0.276361	7.95939e-05
Adamts7	0.274606	2.00513e-05
Serf2	0.274172	6.81068e-06
Tmed3	0.273791	3.10651e-05
Pigt	0.273735	1.00745e-05
Znrf1	0.273725	0.00459759
Tex2	0.273079	0.000469657
Rrm1	0.272276	0.0032907
Gdf11	0.271436	0.00370881
Tmem150a	0.270095	0.00083928
St6galnac6	0.270069	0.00147854
Ppt1	0.269994	0.00151237
Ccnd3	0.26933	7.80401e-05
Ptgs1	0.269079	0.000643827
Oplah	0.268478	0.00216647
En1	0.267242	0.000190767
Sil1	0.267102	0.00070022
P4ha1	0.26696	1.15494e-06
Tgfb2	0.26653	0.00351153
Ssr1	0.2663	1.04991e-05
Btg1	0.265993	0.00208626
Lvrn	0.265494	0.00284304
Ctsa	0.264707	4.54275e-07
Uggt2	0.264632	0.00390005
Ncdn	0.263135	0.000727567
Rpl31	0.262935	0.00015779
Tbc1d1	0.26263	0.000601162
Smtn	0.260493	1.20857e-05
Cdk2ap1	0.260459	0.000509936
Sec23a	0.26042	0.000258581
Tas1r2	0.259871	0.00203315
Rps17	0.259856	1.71407e-05
Arf5	0.259315	7.00693e-05
Sacs	0.25893	0.000446087
Dkk3	0.258587	8.71695e-07
Tmem184b	0.258316	0.000119258
Gypc	0.257715	0.000271358
Rps10	0.256878	3.38044e-05
P3h3	0.255918	3.8452e-06
Man1c1	0.25583	0.00160836
Aplp1	0.255372	0.000221919
Fam20c	0.254833	0.00122196
Rplp1	0.254427	5.63185e-05
Zfp365	0.254398	0.00161671
Rpl13a	0.252034	8.41508e-07
Ykt6	0.251771	0.00355124
S1pr2	0.25152	0.000441374
Igsf8	0.251218	0.0017588
Vim	0.250853	6.48761e-05
Col8a1	0.250736	0.000626748
Rpl13	0.24845	3.98139e-06
Ikbip	0.248258	0.00053897
Ctsc	0.247466	0.000610615
Kdelr3	0.246837	0.00380801
C1qtnf6	0.246404	0.00436351
Eef1a1	0.246002	1.08266e-08
Sfxn1	0.245978	0.000565474
Agfg1	0.244935	0.00199611
Dtx3	0.244841	0.000881752
Atp5d	0.244583	0.000441766
Fmod	0.244484	0.00262387
Zeb1	0.243819	0.0006906
Bsg	0.242648	1.69305e-07
Adpgk	0.2421	0.00272999
Mtpn	0.241288	0.000474589
LOC100362640	0.241036	1.99505e-06
Emc1	0.240509	0.000126527
Pcyox1	0.240343	0.0027722
Kdelr1	0.240253	0.000128598
Postn	0.240221	0.00478841
Tpbg	0.240192	0.00169766
Lox	0.240089	6.89035e-08
Rpl35	0.23984	0.000557764
Mapkapk2	0.239508	5.12352e-05
Col27a1	0.238303	0.0041317
Fscn1	0.237146	0.00210024
Oaf	0.236765	5.18568e-05
Fasn	0.234857	0.00128555
Tmem263	0.234296	0.00502338
Myl12a	0.234108	0.00122424
Cacna1g	0.233667	4.7671e-05
Fyn	0.233582	0.00500009
Tnfrsf21	0.233075	0.000999257
Itga11	0.232605	7.36118e-06
Rap1gds1	0.232502	0.004717
Ccbe1	0.232405	0.00490882
Ncstn	0.231576	2.23305e-05
Ahcyl1	0.23092	4.17785e-05
Sdc1	0.230834	0.000396915
Mfap5	0.228754	0.00226566
Galnt2	0.227501	2.70435e-05
Ssr3	0.22735	0.000182563
Bmp1	0.227009	0.000626485
LOC100360150	0.226373	7.41925e-05
Lrpap1	0.225615	0.00339129
Calm3	0.225527	0.000153789
Pfkm	0.22477	0.00365542
Csf1	0.224746	1.48081e-06
Acly	0.224724	0.000280237
Tgfbr3	0.224665	0.00165346
Pcdhgc3	0.224586	3.97809e-05
Nnt	0.224135	0.000601853
Vcl	0.223488	3.22317e-05
Cd9	0.223374	5.22979e-05
Smurf2	0.221479	0.00112777
St3gal2	0.221325	0.000972378
Lpl	0.221031	0.00320671
Atp1b3	0.219954	0.000333337
Aox1	0.219769	0.00330394
Rps18	0.219508	0.000103813
Plod2	0.219285	0.000118272
Abhd17a	0.219078	0.004125
Itgb1	0.218709	1.16807e-06
Serp1	0.218405	0.00078968
Rpl27a	0.217867	9.38899e-05
F2r	0.21686	0.000366843
Slc25a4	0.216439	0.00313216
Cspg4	0.216434	0.00376213
Adam33	0.216116	0.00022294
Gnas	0.215847	0.000134173
Tmsb10	0.214849	6.04273e-06
Shc1	0.213526	8.84825e-05
Nt5e	0.213404	0.00494287
Cyth3	0.213402	0.00102401
Plbd2	0.213228	2.87123e-05
Efemp2	0.212343	0.000900071
Rpl26	0.211157	9.56364e-05
Rps7	0.21048	0.000134705
Mknk2	0.210217	0.00338545
Rps3a	0.209557	5.78202e-05
Actg1	0.209225	0.00265527
Inf2	0.209089	0.000182672
Tmem119	0.2089	0.00101168
Mmp2	0.20684	6.02111e-06
Hnrnpa1	0.206336	0.00322307
S100a4	0.205633	0.000589013
Myof	0.205473	7.02862e-05
Ptms	0.205298	0.000220545
Tpt1	0.205039	1.61051e-05
Anxa6	0.204052	9.5749e-05
Pld3	0.20393	0.000149022
Sec22b	0.200958	0.00419886
Ppib	0.200811	0.000610781
Itm2b	0.200394	7.96117e-05
Ddost	0.200087	0.000402121
Maged1	0.200066	0.000144622
Susd2	0.199983	0.000287271
Ltbp1	0.199039	0.000100721
Ampd3	0.19886	0.00491633
Epas1	0.197769	0.000302345
Stxbp5	0.197481	0.000339673
Eef1g	0.196676	5.6413e-05
Prkcsh	0.195915	0.000311997
Cmtm6	0.195806	0.00348009
Map4	0.19576	0.00010251
Nlgn2	0.195628	0.00362027
Rpl28	0.195523	0.000727363
Uba52	0.195287	0.00218582
Rpl7	0.193299	0.000238991
Mlf2	0.193006	0.00411239
Rhoq	0.192835	0.00285829
Rps2	0.192224	0.000465702
RGD1559896	0.191527	0.000307582
Gna12	0.191467	0.00121771
Dlg4	0.190384	0.00203889
Pbxip1	0.190172	0.000573537
Mt-nd2	0.190033	0.000239518
Rpl34	0.18962	0.0023983
Rps3	0.189335	0.000195109
Nab2	0.188412	0.00324811
Tcn2	0.187997	0.00257291
Emp1	0.187473	0.00210801
Rps24	0.187417	0.00108758
Ccni	0.187046	0.00298645
Cpxm1	0.186918	0.000957289
Atp6v1a	0.186727	0.00312034
Cyb5r3	0.184258	0.00329527
Tkt	0.183687	0.00175674
Rpl23	0.182404	0.00111826
Arpc5	0.181835	0.00394028
Rps15	0.181823	0.00150198
Rpl18a	0.180731	0.00136336
Rpl17	0.180424	0.00141521
Tmed9	0.176152	0.00221118
Ttc7a	0.175843	0.00255216
Rps14	0.175027	0.00153967
Ccnl2	0.171738	0.00494224
Rps5	0.171455	0.00194358
Rpl15	0.171434	0.00159917
Itm2c	0.169528	0.000127187
Rpl32	0.169472	0.0030695
Pdpn	0.169117	0.00124751
Adam17	0.168411	0.00324189
Rpl6	0.167875	0.00112803
Gnb2l1	0.167618	0.00160272
RGD1310352	0.167377	0.00157213
P4ha2	0.16602	0.00320809
Rpl4	0.165727	0.00144284
Nrp2	0.164461	0.00271118
Ero1l	0.161292	0.00430867
Rpl14	0.16031	0.00252014
Flnc	0.154834	0.00277489
Mtch1	0.153157	0.00252778
Axl	0.152518	0.00111739
Cav1	0.149183	0.0045374
Pam	0.146989	0.00441889
Rpsa	0.146623	0.00375235
Ganab	0.143676	0.00494113
Timp2	0.142104	0.00469317
Tagln2	0.130083	0.00385044
Vat1	-0.134986	0.00460487
Mxra8	-0.140413	0.00446104
Ddx5	-0.143303	0.00475286
Ppap2a	-0.151975	0.00354387
Fat1	-0.159672	0.000858534
LOC100360645	-0.168402	0.00423395
Saraf	-0.172044	0.00332005
Nfe2l2	-0.172185	0.00393672
Pdcd6ip	-0.176182	0.00170283
Rab31	-0.178664	0.000489707
Cand1	-0.180539	0.00502938
Pdlim1	-0.183354	0.00305012
Baz1b	-0.184039	0.00352073
Serinc3	-0.184367	0.000739703
Mt2A	-0.184705	0.00450313
Arid1a	-0.187129	0.00394841
Ddr2	-0.187325	0.00249252
Cct4	-0.187928	0.00231848
Pcnx	-0.188978	0.0025811
Nfatc4	-0.192683	0.00350824
Mbtps1	-0.195404	0.00124239
Dpy19l1	-0.19576	0.00501182
Add1	-0.196795	0.00179493
Ctif	-0.19754	0.00310341
Vopp1	-0.198338	0.000747785
Kidins220	-0.1995	0.00180383
Sidt2	-0.199896	0.000253069
Anapc2	-0.200709	0.00277378
Sod2	-0.201342	3.19712e-06
Maea	-0.203467	0.00279338
Aff4	-0.204151	0.000301066
Cd47	-0.204573	0.00204849
Kdm5b	-0.205795	0.000888007
Ppap2b	-0.20752	0.000189276
Prnp	-0.207844	6.31888e-05
Cct3	-0.2086	0.00176468
Atp13a1	-0.209509	0.00488012
Brd4	-0.210693	0.000843797
Coro1b	-0.211451	0.00145721
Caprin1	-0.211587	0.000148776
Mgea5	-0.212181	0.0041735
Mybbp1a	-0.212729	0.0043559
Zc3h7b	-0.213309	0.00163015
Brox	-0.213897	0.00311982
Lsm14a	-0.216497	0.00263108
Susd6	-0.217042	0.000465675
Ston1	-0.217141	0.00153043
Pacs2	-0.217637	0.00498023
Sp1	-0.218719	0.0032043
Ubr4	-0.219901	1.38996e-05
RGD1309748	-0.221789	0.000921687
Supt5h	-0.222207	0.000262615
Fnbp4	-0.2224	0.00341699
Abca3	-0.222651	0.00401227
Grem1	-0.226162	0.00116057
Il6st	-0.226164	0.000893404
Tmem47	-0.227452	0.00274692
Herpud1	-0.227656	0.00277308
Aars	-0.227941	0.000229471
Ktn1	-0.228179	0.0002947
Clmp	-0.228234	2.3104e-06
Gpr176	-0.228664	3.59357e-05
Cul1	-0.229402	0.00127622
Dhx30	-0.230109	0.00269977
Usp19	-0.230391	0.00022997
Nars	-0.23045	0.000757205
Chpf	-0.231004	1.63547e-05
Akap13	-0.231412	0.002152
Polr2a	-0.232317	0.00130473
Slc39a6	-0.232517	7.11857e-05
Ankrd52	-0.232979	0.000567924
Add3	-0.233219	0.00253419
Gpm6b	-0.234766	0.000679797
Cdc5l	-0.236484	0.00434643
Ap3d1	-0.236858	4.64598e-05
Arhgap23	-0.23746	0.0018555
Zc2hc1a	-0.237647	0.00424117
Lats1	-0.238305	0.00149299
Rhbdf2	-0.240295	0.00441053
Cald1	-0.241057	4.67602e-06
Tmem131	-0.241586	0.00240253
Sema3c	-0.241815	0.00241941
Cnp	-0.242408	0.00197761
Frs2	-0.242722	0.002937
Tgif1	-0.243752	0.00443401
Poglut1	-0.243828	0.00148438
Hbp1	-0.243904	0.00048952
Tlr2	-0.24432	0.00326529
Cpt1c	-0.244353	0.00432672
Kirrel	-0.244519	1.56417e-06
Wwc2	-0.246571	0.00351869
Ntn1	-0.247036	0.000109024
Ifitm3	-0.248251	0.000475201
Foxn3	-0.248794	0.0043464
Rps6kc1	-0.24892	0.00351239
Hivep2	-0.249084	0.000344786
Tsku	-0.249109	0.00174144
Mfsd1	-0.249666	0.000383262
-	-0.250555	0.00289087
Ezh1	-0.250576	0.00211444
Ccl7	-0.250587	9.84036e-07
Parva	-0.251285	8.25919e-05
Abcf3	-0.251475	0.00276643
Fgf7	-0.251731	2.96783e-06
Nr1d1	-0.251998	0.0027116
Otud7b	-0.253256	0.00144387
Osmr	-0.255395	0.00460244
Prss23	-0.256039	0.00171113
Grb10	-0.258217	0.000554522
Wbp1l	-0.258281	3.54817e-06
Atg9a	-0.258294	0.00198898
Igf1r	-0.259808	0.000962047
Fhl1	-0.260195	0.000268576
Sulf1	-0.260218	3.79811e-07
Wars	-0.260251	0.00474908
Kif3b	-0.261266	0.00428168
Dnajb6	-0.261509	0.00251206
Fzd1	-0.261915	2.23629e-07
Nfkb2	-0.262917	0.0016079
Pa2g4	-0.263933	0.0048092
Bhlhe40	-0.264874	0.00027847
Pnpla6	-0.264936	0.00423187
Nab1	-0.265406	0.000504395
Fam21c	-0.266117	0.000716473
Tollip	-0.266126	0.00153808
Rbm42	-0.266634	0.00237368
Glis2	-0.268429	0.000442041
Ptbp1	-0.268648	8.0683e-06
Abi1	-0.268687	0.00240187
Serinc1	-0.269839	6.34334e-06
Atp6v1d	-0.270123	0.000161902
Epdr1	-0.270833	0.000755985
Ntm	-0.271045	0.00410049
Faf2	-0.271422	0.000195017
Kcnk2	-0.271515	0.00041012
Trappc8	-0.271517	0.00369025
Htr2a	-0.271543	0.00092618
Dnajc7	-0.271572	0.000638716
Crebbp	-0.27174	0.00469454
Tgm1	-0.27213	0.00382886
Kdm5a	-0.273507	0.00012837
Cyb5r1	-0.276026	0.00239113
Rapgef1	-0.276195	0.00237998
Zmym2	-0.277254	0.00114809
Slc4a2	-0.27795	5.85537e-05
Nfkbia	-0.278152	0.00367693
Mdn1	-0.278173	0.00159741
Npap60	-0.278547	0.00361053
Zfp462	-0.278653	0.00126568
Skil	-0.279028	0.00312181
Flywch1	-0.280311	0.0010677
Grb14	-0.280403	0.000151314
Atic	-0.281333	0.00179531
Gnptab	-0.282443	1.48957e-05
Snx6	-0.282545	0.000824885
Angpt1	-0.282616	8.67826e-06
Kdm3a	-0.282661	0.00119045
Wdr83os	-0.282994	0.00329708
Slc7a2	-0.283624	4.79745e-06
Zscan26	-0.28399	0.00200689
Ncbp1	-0.284823	0.00396169
Gmps	-0.285158	0.00391713
Ppp1r12a	-0.2855	1.45134e-05
Nbl1	-0.286553	2.01774e-10
Cd99	-0.287212	9.77943e-05
Wwc3	-0.28796	0.00172018
Usp8	-0.288032	0.000303993
Ptprd	-0.288215	0.00434148
Ncoa4	-0.288317	4.5189e-05
Zc3h13	-0.288349	0.000272169
Ppp4r1	-0.288973	0.000123339
AABR07021840.1	-0.289089	0.00187286
Bre	-0.289495	0.00478012
Lap3	-0.289961	0.00252425
Clip1	-0.290422	0.000291929
Zfyve16	-0.291419	0.000487027
Abhd12	-0.29184	0.000581875
Rars	-0.292517	0.00141066
Fam129a	-0.293402	3.61119e-05
Sugp1	-0.29494	0.00474055
Ddx21	-0.295186	0.00132765
Rela	-0.295545	5.20931e-05
Antxr1	-0.296378	5.46392e-08
Abcf2	-0.29639	0.000239638
Slc29a3	-0.296928	0.000705572
Ech1	-0.297681	0.000135638
Clasp2	-0.297718	0.000224598
Icam1	-0.301863	3.63292e-07
Chfr	-0.302777	0.00431867
Grem2	-0.305994	7.4095e-07
Zkscan3	-0.306169	0.00414725
Atf5	-0.309287	0.000138821
Srebf1	-0.311019	0.00212109
Ap3b1	-0.311434	0.000130651
Zfr	-0.311923	7.77204e-06
Smarcad1	-0.313065	0.00456596
Kif26b	-0.315264	3.47707e-05
Eif3a	-0.316898	9.09712e-08
Pid1	-0.31709	5.3477e-07
Nov	-0.317475	1.88422e-05
Ash2l	-0.320223	0.000410992
Wdr81	-0.320842	2.56347e-05
Zfp110	-0.322445	0.00420124
Notch2	-0.329148	1.77689e-08
Akap2	-0.330026	1.96284e-07
Jup	-0.330314	4.50134e-05
Zfhx4	-0.333027	0.00307045
Arid1b	-0.334688	0.000383509
Irf2	-0.335894	0.00405235
Uap1	-0.337838	5.87105e-05
Adora2b	-0.338077	1.94994e-05
Angptl4	-0.338478	1.0776e-10
-	-0.338552	0.00473452
Ankmy2	-0.339179	0.00285412
Cpt1a	-0.339934	5.5271e-07
Ranbp10	-0.34	9.77565e-05
Fam114a2	-0.341844	0.00353773
Vps53	-0.342322	0.00200102
Slc39a14	-0.343287	4.96384e-09
LOC100911537	-0.34399	0.00254698
2020-03-03	-0.345438	5.28928e-06
Cnppd1	-0.35024	8.67003e-06
Zfp521	-0.351619	0.000216467
Myh11	-0.352332	1.33396e-06
Adamts5	-0.352779	5.96633e-05
Setbp1	-0.353206	0.00052396
Epha2	-0.353912	0.00154423
Cc2d1b	-0.354381	1.94707e-05
Tanc1	-0.354817	4.5924e-07
Bcl2l11	-0.354892	0.0019713
Kbtbd2	-0.358321	0.000333342
Sh3bgrl	-0.358418	0.000133252
Dnajc1	-0.359605	0.0010263
Zfyve26	-0.361999	3.42599e-05
Pmepa1	-0.363774	7.97227e-06
Irs2	-0.365717	0.000132967
Zc3h12a	-0.366596	5.15855e-06
Fam198b	-0.367041	1.00215e-05
Rnf13	-0.367443	0.00163137
Ddrgk1	-0.367675	0.00285539
Exoc4	-0.375497	0.000240232
Coro7	-0.380663	0.000895206
-	-0.381695	0.00411323
Jade1	-0.383795	0.00313719
Medag	-0.385375	1.96994e-07
Sigmar1	-0.387874	3.54033e-06
Spns1	-0.388816	2.95119e-05
Nagpa	-0.389749	0.00129408
Dapk1	-0.389845	0.000467078
Fat4	-0.390044	0.000126314
Fam118b	-0.392127	0.00345206
Zfp445	-0.392913	0.00124544
Xylb	-0.397172	9.09345e-05
Slc27a3	-0.397481	0.000144845
Hint1-ps1	-0.397591	1.89549e-05
Hsph1	-0.397779	3.17835e-10
Acta2	-0.40188	1.39254e-06
Nr4a2	-0.402001	1.03591e-06
Polr1a	-0.402788	0.00175355
Sorbs2	-0.408105	0.00102774
Prr13	-0.409724	3.74688e-08
Cdc42bpg	-0.409907	6.25536e-05
Mllt4	-0.410747	2.19935e-07
Syt11	-0.41445	0.00172453
Lrig3	-0.41482	0.000131721
Aen	-0.417012	1.18491e-05
Bmp4	-0.418414	0.00322864
Dnttip2	-0.418535	0.00021901
Meox2	-0.423292	0.000696568
-	-0.423362	0.00424156
Gtf2e1	-0.424521	0.000142403
Ptprv	-0.42475	1.59158e-05
AABR07035428.1	-0.425842	0.00322481
Hdac4	-0.425889	3.40669e-05
-	-0.426931	0.000884542
Glrx3	-0.427433	9.3964e-08
Thumpd3	-0.42891	0.00212696
Zmat3	-0.432056	4.71959e-05
Flrt2	-0.432479	2.33772e-09
Acp2	-0.439752	1.62966e-06
Calcrl	-0.439869	0.00207921
Ftsj3	-0.44108	9.65424e-05
Prickle2	-0.442589	1.95535e-08
AC120727.1	-0.44266	0.0050652
Tmem67	-0.445174	0.00418781
Fam46a	-0.447067	1.77216e-06
Phldb2	-0.448961	0.000842239
Gtse1	-0.452367	0.00263752
Ppip5k2	-0.452627	0.00130224
-	-0.454312	0.002729
Pdlim5	-0.461564	1.64145e-09
LOC499781	-0.462896	0.000379569
Ophn1	-0.463619	0.00351742
Jag1	-0.466649	0.000218632
Mt1	-0.46988	0.000589625
Aimp1	-0.474347	0.0015355
Hook3	-0.478807	0.00292962
Hint2	-0.479607	0.00201024
Il1rl2	-0.481336	5.49119e-11
Mdm2	-0.481415	1.93053e-09
Phlda3	-0.482756	4.65277e-11
Wfdc1	-0.482853	2.81406e-07
Mn1	-0.490617	0.000370067
Gbp2	-0.491179	0.000212992
Pappa	-0.491808	5.22383e-10
Ccng1	-0.491945	2.07768e-13
Hdgfrp3	-0.497137	2.07819e-05
Nedd9	-0.498203	2.13782e-10
Cep95	-0.502121	0.00160686
Arhgef5	-0.510072	4.29857e-05
Ephx1	-0.51204	0.00110044
Zeb2	-0.514699	1.44449e-08
Daglb	-0.517181	0.00254344
Klf4	-0.518681	2.64725e-06
Ackr3	-0.523556	1.19319e-06
Ednrb	-0.53199	9.97668e-14
Pwp1	-0.532259	0.000783358
Rrp12	-0.532442	0.000475951
Fsd1	-0.552994	2.79144e-05
Palmd	-0.55548	0.00026925
Hmox1	-0.574697	2.48084e-13
C1qtnf7	-0.575398	1.07373e-06
-	-0.581152	0.00423365
Retsat	-0.582267	2.7647e-13
Cd80	-0.588472	0.00258604
Aff3	-0.591797	0.00363153
Pla2g5	-0.597521	0.00209558
Lims2	-0.607123	6.50009e-08
Cpeb1	-0.61366	0.00213191
Tll1	-0.627815	1.00404e-12
Cyp1b1	-0.633809	0.000419601
Vipr2	-0.6356	0.00143617
Pla2g2a	-0.642962	0.000230962
Abcb1a	-0.658067	2.06467e-17
Plxdc2	-0.675348	2.17897e-10
Mgmt	-0.675806	1.27253e-12
Cyp7b1	-0.680725	5.52131e-20
Afap1l2	-0.710991	4.24544e-09
Zfp839	-0.725757	0.00279678
Mt1	-0.731504	0.000723289
Cdkn1a	-0.739811	1.07708e-21
Irf7	-0.747293	0.00319752
Fbxo32	-0.795664	5.87805e-07
Adcy8	-0.838618	7.95914e-07
LOC685067	-0.841468	0.000239679
Olr1	-0.843043	6.01028e-10
Cxcl6	-0.85031	6.05686e-05
Eda2r	-0.944367	1.61376e-06
Rps19	-0.993649	2.60457e-25
AABR07012047.1	-1.00316	0.00398701
LOC100912228	-1.05312	6.61198e-05
Herc6	-1.06322	0.00108425
LOC100912585	-1.0852	0.00148156
Olr59	-1.19471	5.78606e-05
Brd2	-1.21004	0.00029661
Angptl7	-1.27238	0.00221469
Wisp2	-1.30691	4.03555e-21
LOC100911837	-1.31478	0.00150782
Mrap2	-1.31898	0.00304741
Ifit3	-1.4667	0.00286468
Tfpi2	-1.63398	0.000299811
Ebna1bp2	-1.71099	0.00489032
Hcn4	-1.87875	0.000279163
Dusp11	-1.90715	1.70844e-07
Sytl2	-1.94574	0.0019928
Oasl	-2.01467	9.76543e-05
LOC100912008	-2.02713	4.95515e-05
Hiat1	-2.24053	9.5257e-05
Aspn	-2.45136	0.00169253
Gorasp2	-2.88994	0.00294026
Cask	-3.02034	0.00206258
LOC100910438	-3.36377	2.38443e-10
Ndufa1	-4.45734	0.000810141
